# Supplementary material for: Comparison of hemodynamic response to tracheal intubation and postoperative pain in patients undergoing closed reduction of nasal bone fracture under general anesthesia: a randomized controlled trial comparing fentanyl and oxycodone
Source: BMC Anesthesiol. 2016 Nov 17;16:115. doi: 10.1186/s12871-016-0279-x (PMC5114737; doi:10.1186/s12871-016-0279-x)
Supplement: Additional file 1: — The datasets generated and analysed during the current study. (XLSX 38 kb) [file 12871_2016_279_MOESM1_ESM.xlsx]

## Sheet: base
		Basic characteristics							Airway
No.	Group	Sex	Age	Height	Weight	BMI	ASA		Mallampati	Cormack-Lehane	Difficulty of intubation	ANE time
1	F	1	26	173	82	27.3982	1		1	2	2	30
4	F	1	19	179	70	21.847	1		1	3	2	65
5	F	1	40	169	67	23.4586	1		1	3	2	30
7	F	0	38	161	49	18.9036	1		4	2	2	30
8	F	1	19	166	70	25.4028	1		3	2	2	40
11	F	1	55	170	68	23.5294	1		4	4	3	30
13	F	1	29	185	80	23.3747	1		1	3	3	30
14	F	0	33	153	45	19.2234	1		2	3	2	45
18	F	1	29	185	100	29.2184	1		3	1	2	55
20	F	1	47	170	75	25.9516	1		1	3	2	35
22	F	1	22	165	53	19.4674	1		1	2	2	30
27	F	1	28	180	65	20.0617	1		4	3	3	30
28	F	1	24	173	55	18.3768	1		1	1	1	30
29	F	1	41	165	55	20.202	1		1	4	3	30
30	F	1	24	173	72	24.0569	1		2	2	3	20
32	F	1	34	174	86	28.4053	1		1	2	2	25
34	F	0	22	152	49	21.2084	1		4	2	2	25
35	F	0	55	160	60	23.4375	2		3	4	3	30
39	F	1	28	172	60	20.2812	1		1	1	1	45
40	F	1	22	175	66	21.551	1		1	3	2	40
43	F	1	21	180	73	22.5309	1		1	1	1	30
44	F	0	31	163	53	19.9481	1		3	3	3	35
45	F	1	48	175	70	22.8571	1		3	4	3	30
47	F	1	28	178	75	23.6713	1		4	4	3	25
49	F	1	42	186	77	22.2569	1		2	3	2	20
51	F	1	24	168	57	20.1956	1		4	3	3	40
53	F	0	28	160	52	20.3125	1		2	4	3	50
57	F	1	32	174	67	22.1297	1		1	1	1	25
58	F	0	22	160	58	22.6562	1		1	1	1	25
60	F	0	52	155	63	26.2227	1		3	1	1	40
63	F	0	24	161	57	21.9899	1		3	4	3	40
64	F	1	54	165	63	23.1405	1		2	1	1	25
		0.71875	32.5312			22.6021	1.03125		2.15625	2.5	2.15625	33.75
2	O	0	22	161	55	21.2183	1		4	1	1	25
3	O	0	23	162	50	19.052	1		2	3	3	40
6	O	1	24	172	68	22.9854	1		4	4	3	35
9	O	1	27	175	64	20.898	1		1	3	2	30
10	O	1	22	175	66	21.551	1		2	4	3	20
12	O	0	28	152	55	23.8054	1		1	3	3	25
15	O	1	28	173	75	25.0593	1		1	3	2	30
16	O	1	57	161	66	25.462	1		3	3	3	40
17	O	1	32	170	73	25.2595	1		1	3	3	20
19	O	0	26	158	44	17.6254	1		4	3	3	40
21	O	1	28	169	64	22.4082	1		1	3	2	30
23	O	0	44	166	57	20.6852	2		3	2	2	65
24	O	0	22	164	51	18.9619	1		4	2	2	45
25	O	1	32	180	74	22.8395	1		3	4	3	35
26	O	1	23	164	75	27.8852	1		4	1	1	65
31	O	1	40	183	78	23.2912	1		3	4	3	30
33	O	1	20	168	69	24.4473	1		4	2	2	30
36	O	1	27	173	75	25.0593	1		1	4	3	30
37	O	1	26	167	59	21.1553	1		1	4	3	25
38	O	1	20	170	57	19.7232	1		4	3	3	45
41	O	0	33	162	56	21.3382	1		4	3	2	20
42	O	0	40	154	48	20.2395	1		4	4	3	35
46	O	0	52	151	52	22.806	2		3	2	2	30
48	O	0	28	167	53	19.0039	1		2	3	2	40
50	O	0	37	166	55	19.9594	1		1	2	1	30
52	O	1	30	178	78	24.6181	1		1	1	1	35
54	O	1	19	177	54	17.2364	1		4	3	2	40
55	O	0	20	161	53	20.4467	1		3	1	1	50
56	O	1	45	176	74	23.8895	1		1	3	3	30
59	O	1	32	171	70	23.939	1		3	2	2	40
61	O	1	15	173	75	25.0593	1		1	3	2	35
62	O	1	24	176	61	19.6927	2		3	4	3	35
		0.625	29.5625			22.1125	1.09375		2.53125	2.8125	2.3125	35.1562

## Sheet: BP&HR
	SBP							DBP							MBP							HR
Group	Pre induction	Pre intubation	Post 1	Post 2	Post 3	Post 4	Post 5	Pre induction	Pre intubation	Post 1	Post 2	Post 3	Post 4	Post 5	Pre induction	Pre intubation	Post 1	Post 2	Post 3	Post 4	Post 5	Pre induction	Pre intubation	Post 1	Post 2	Post 3	Post 4	Post 5
F	119	107	130	124	112	106	110	65	67	89	78	57	54	58	85	81	105	95	83	75	80	56	54	71	86	69	61	63
F	151	164	239	179	158	160	187	81	71	136	80	67	61	81	119	108	158	117	101	107	118	68	53	118	90	76	81	93
F	166	137	213	202	143	132	129	106	77	137	122	80	79	73	130	103	162	149	112	98	91	70	82	88	88	74	77	76
F	115	99	116	125	121	106	88	80	62	85	81	90	67	46	94	76	98	97	102	82	62	70	79	96	95	102	105	103
F	131	124	149	152	143	138	125	80	73	92	95	77	70	62	97	93	108	116	105	96	86	82	60	81	99	98	99	97
F	149	116	203	155	190	197	209	90	79	113	94	128	122	107	112	94	144	118	149	156	137	57	68	86	69	80	101	96
F	161	148	171	170	149	136	136	82	78	102	106	87	86	83	119	104	130	128	111	105	100	68	70	58	72	69	63	68
F	116	88	123	113	94	85	78	79	67	94	81	59	50	42	94	76	105	93	74	65	58	74	78	101	104	94	82	66
F	143	123	155	133	131	131	124	70	69	105	74	77	73	65	92	88	120	94	96	93	86	74	76	102	91	81	88	91
F	147	120	135	140	135	142	141	95	86	98	100	92	98	94	116	98	111	120	108	115	114	69	80	85	94	90	87	95
F	138	120	153	113	105	100	97	76	73	93	71	58	52	48	98	91	107	88	75	72	70	75	59	80	74	68	69	71
F	143	141	132	114	98	89	100	66	89	73	45	36	34	60	96	108	99	74	65	59	76	72	86	89	73	60	59	58
F	119	97	111	113	110	94	88	72	35	62	68	74	57	50	84	73	86	88	93	74	69	63	73	75	84	80	69	66
F	126	134	148	140	115	110	107	91	93	72	83	78	76	73	103	107	103	104	91	89	16	76	81	86	88	87	86	84
F	140	131	171	140	131	119	121	85	90	105	86	79	69	66	110	106	133	113	102	90	87	90	71	86	74	69	71	71
F	138	106	130	159	164	171	160	63	72	92	111	110	102	89	94	85	107	131	132	134	120	82	94	110	118	121	122	124
F	130	148	172	119	110	109	107	83	110	115	80	71	65	62	100	124	137	95	85	83	82	90	78	106	100	96	89	88
F	131	117	119	122	124	125	108	83	59	70	77	72	74	55	103	81	91	94	92	96	79	60	59	57	65	74	70	64
F	123	121	129	120	15	103	101	72	78	78	78	79	59	51	93	94	95	96	94	77	72	71	63	82	84	82	69	61
F	132	118	125	112	125	119	102	72	59	53	60	59	64	51	91	85	84	83	90	89	73	58	51	52	56	56	50	46
F	139	120	118	112	106	99	94	83	52	64	52	46	42	41	102	75	87	75	72	69	69	80	77	87	74	70	71	68
F	125	112	123	120	107	98	93	80	74	87	84	71	63	53	98	91	101	98	84	77	69	84	68	71	89	91	82	85
F	127	101	140	138	118	112	94	86	68	98	80	79	73	57	99	80	111	108	94	88	71	67	75	90	94	88	86	66
F	126	116	104	102	107	114	112	66	65	71	62	63	72	70	90	86	84	83	81	90	87	56	57	62	63	58	59	66
F	116	89	105	131	99	95	101	68	45	74	98	57	56	65	86	64	86	108	73	72	78	53	59	70	65	56	56	56
F	151	126	149	131	118	114	112	102	77	104	84	69	59	57	124	94	124	100	91	79	76	80	83	93	84	82	82	81
F	127	116	92	84	82	81	81	78	85	55	48	43	46	42	98	99	71	65	62	62	62	52	62	50	56	53	56	52
F	120	96	108	111	109	104	103	70	50	69	67	64	59	58	90	71	85	86	83	78	76	53	63	79	84	85	80	78
F	114	84	103	89	80	78	108	67	36	54	41	34	36	53	88	57	72	61	55	55	74	71	68	70	69	67	63	64
F	142	111	180	165	129	111	108	83	68	97	99	80	74	72	106	81	132	121	98	89	87	70	77	96	75	69	69	71
F	134	106	135	161	139	113	101	68	63	96	117	92	69	54	93	76	116	135	112	86	73	82	90	90	105	110	100	90
F	177	147	171	159	136	104	91	107	79	101	97	83	53	49	136	106	127	118	101	76	68	71	64	71	76	60	54	52
	134.875	118.219	142.25	132.75	118.844	115.469	113	79.6562	70.2812	88.5625	81.2188	72.2188	66.0625	62.0938	101.25	89.2188	108.719	101.594	92.6875	86.75	80.1875	70.125	70.5625	82.4375	82.4375	78.5938	76.75	75.3125
O	120	97	107	113	112	98	85	70	56	69	73	66	60	52	90	70	83	88	90	75	65	88	78	71	70	74	72	69
O	105	80	96	97	95	98	100	74	50	68	64	59	54	51	84	62	82	80	77	74	74	84	62	66	77	81	81	84
O	130	107	117	112	105	98	105	85	68	74	67	54	49	76	105	84	92	86	75	71	91	55	64	67	64	61	61	79
O	129	88	114	118	123	119	115	72	55	71	86	78	70	67	93	68	90	99	97	90	89	61	77	85	86	96	96	112
O	118	107	115	108	107	124	119	70	61	76	64	63	87	77	89	79	91	79	81	104	93	61	65	67	68	72	91	97
O	110	82	112	97	93	103	115	74	51	82	62	62	60	74	88	62	94	77	75	78	89	85	89	92	90	90	89	108
O	133	124	150	120	117	118	119	86	88	85	73	78	76	75	102	101	107	90	95	94	93	107	94	103	94	83	85	89
O	144	132	151	158	129	109	84	92	90	85	111	85	64	53	112	107	110	129	100	81	66	78	81	70	83	42	39	87
O	140	128	133	141	127	103	96	87	75	94	96	79	54	46	106	93	109	112	98	77	71	109	120	87	95	83	76	71
O	140	109	113	112	112	107	101	78	74	78	74	68	57	53	104	89	92	90	86	78	73	75	65	81	85	95	98	93
O	126	104	103	121	112	100	89	86	57	69	65	65	57	44	102	74	82	90	81	74	62	60	77	79	83	84	69	55
O	141	91	99	117	108	83	88	83	57	71	80	68	54	51	107	69	80	95	84	70	68	53	58	65	66	63	58	59
O	114	108	86	84	81	90	110	72	60	51	46	36	46	74	88	75	61	62	54	63	86	48	47	53	51	43	59	88
O	120	109	149	140	125	140	112	67	62	107	99	89	86	69	89	85	124	115	104	104	88	63	71	90	95	88	85	82
O	126	119	120	123	131	120	113	71	66	73	69	73	63	58	93	83	96	92	95	86	81	67	89	75	90	90	86	84
O	156	123	141	177	146	125	119	85	81	84	122	91	76	71	109	96	102	142	109	93	88	69	74	84	104	90	85	83
O	131	105	89	99	92	97	99	72	46	41	48	44	42	43	94	72	64	70	67	69	70	50	57	63	71	84	81	81
O	144	110	142	121	112	98	89	78	51	80	64	53	44	39	100	74	101	85	77	69	63	98	80	96	87	74	78	77
O	140	129	153	130	128	119	112	83	79	102	70	72	56	48	102	96	118	93	91	80	76	70	74	84	76	78	74	70
O	127	99	104	100	98	101	93	68	50	46	53	49	44	45	93	71	72	76	72	72	68	66	73	80	62	54	70	62
O	122	108	122	137	131	133	112	76	61	80	107	96	93	71	93	78	95	119	110	108	87	83	85	90	95	91	93	103
O	143	79	121	122	105	92	84	84	56	94	79	69	63	55	110	66	106	95	82	75	67	66	66	77	80	70	69	67
O	127	94	122	112	106	101	97	77	54	89	75	65	63	60	95	69	101	90	81	79	75	93	89	90	90	91	87	85
O	134	110	155	168	132	125	115	75	72	112	123	96	81	79	111	90	127	141	111	100	96	66	65	84	86	77	72	67
O	143	113	117	116	113	111	113	94	65	70	62	61	58	58	111	82	87	86	84	84	84	66	67	69	65	66	66	66
O	127	107	140	144	130	122	119	71	57	92	91	77	67	60	94	77	110	114	101	92	83	62	76	95	95	94	89	84
O	120	139	119	110	100	97	95	51	88	55	47	41	39	39	77	108	83	69	68	66	64	75	97	92	98	99	99	98
O	150	104	116	120	113	111	110	89	65	75	73	74	71	69	108	80	92	92	87	86	80	73	71	71	69	69	70	74
O	129	91	124	121	113	103	103	72	59	87	78	66	63	58	96	74	101	105	87	83	79	50	80	86	88	84	87	87
O	128	104	117	128	116	108	105	68	46	36	71	60	50	48	91	76	78	99	83	78	76	72	65	90	85	75	63	62
O	137	106	139	177	146	125	118	66	68	110	121	93	77	69	90	86	121	141	111	94	87	58	69	91	106	108	86	86
	130.774	106.645	122.129	123.968	114.774	108.968	104.323	76.6452	63.4839	77.6129	77.8387	68.7097	62.0645	59.0968	97.6129	80.5161	95.1935	96.8065	87.5161	82.1613	78.4516	71.3226	75	80.4194	82.3871	79	77.871	80.9355

## Sheet: Hemodynamic changes
	MBP
Group	Pre induction	Pre intubation	Post 1	Post 2	Post 3	Post 4	Post 5		Delta MBP/Pre induction	Pre induction HR	Post induction HR	Delta HR
F	85		105					20	0.235294	56	86	0.348837
F	119		158					39	0.327731	68	118	0.423729
F	130		162					32	0.246154	70	88	0.204545
F	94				102			8	0.0851064	70	105	0.333333
F	97			116				19	0.195876	82	99	0.171717
F	112					156		44	0.392857	57	101	0.435644
F	119		130					11	0.092437	68	72	0.0555556
F	94		105					11	0.117021	74	104	0.288462
F	92		120					28	0.304348	74	102	0.27451
F	116					115		-1	-0.00862069	69	95	0.273684
F	98		107					9	0.0918367	75	80	0.0625
F	96	108						12	0.125	72	89	0.191011
F	84				93			9	0.107143	63	84	0.25
F	103	107						4	0.038835	76	88	0.136364
F	110		133					23	0.209091	90	86	-0.0465116
F	94					134		40	0.425532	82	124	0.33871
F	100		137					37	0.37	90	106	0.150943
F	103					96		-7	-0.0679612	60	74	0.189189
F	93			96				3	0.0322581	71	84	0.154762
F	91				90			-1	-0.010989	58	56	-0.0357143
F	102		87					-15	-0.147059	80	87	0.0804598
F	98		101					3	0.0306122	84	91	0.0769231
F	99		111					12	0.121212	67	94	0.287234
F	90					90		0	0	56	66	0.151515
F	86			108				22	0.255814	53	70	0.242857
F	124		124					0	0	80	93	0.139785
F	98	99						1	0.0102041	52	56	0.0714286
F	90			86				-4	-0.0444444	53	85	0.376471
F	88						74	-14	-0.159091	71	70	-0.0142857
F	106		132					26	0.245283	70	96	0.270833
F	93			135				42	0.451613	82	110	0.254545
F	136		127					-9	-0.0661765	71	76	0.0657895
								12.625	0.125216	70.125	88.5938
O	90				90			0	0
O	84		82					-2	-0.0238095	88	74	-0.189189
O	105		92					-13	-0.12381	84	84	0
O	93			99				6	0.0645161	55	79	0.303797
O	89					104		15	0.168539	61	112	0.455357
O	88		94					6	0.0681818	61	97	0.371134
O	102		107					5	0.0490196	85	108	0.212963
O	112			129				17	0.151786	107	103	-0.038835
O	106			112				6	0.0566038	78	87	0.103448
O	104		92					-12	-0.115385	109	95	-0.147368
O	102			90				-12	-0.117647	75	98	0.234694
O	107			95				-12	-0.11215	60	84	0.285714
O	88	75						-13	-0.147727	53	66	0.19697
O	89		124					35	0.393258	48	88	0.454545
O	93		96					3	0.0322581	63	95	0.336842
O	109			142				33	0.302752	67	90	0.255556
O	94	72						-22	-0.234043	69	104	0.336538
O	100		101					1	0.01	50	84	0.404762
O	102		118					16	0.156863	98	96	-0.0208333
O	93			76				-17	-0.182796	70	84	0.166667
O	93			119				26	0.27957	66	80	0.175
O	110		106					-4	-0.0363636	83	103	0.194175
O	95		101					6	0.0631579	66	80	0.175
O	111			141				30	0.27027	93	91	-0.021978
O	111		87					-24	-0.216216	66	86	0.232558
O	94			114				20	0.212766	66	69	0.0434783
O	77	108						31	0.402597	62	95	0.347368
O	108		92					-16	-0.148148	75	99	0.242424
O	96			105				9	0.09375	73	74	0.0135135
O	91			99				8	0.0879121	50	88	0.431818
O	90			141				51	0.566667	72	90	0.2
	97.6129			96.8065				-0.806452	-0.00826173	58	108	0.462963
								5.50605	0.0613785	71.3226	90.0323

## Sheet: deltaMBP and HR
Group	Delta MBP>40%	Delta HR>20%
F	2	15
O	2	17

## Sheet: complications
Group
F	Pain(VAS)	Rescue analgesics	Agitation	Cough	Dizziness	Oxygen saturation<92%	Hypotension	Bradycardia	Awakening time
	3	o	3	0	0	0	0	0	352
	5		4	0	0	0	0	0	342
	7		4	0	0	0	0	0	230
	7	o	2	1	1	0	0	0	346
	5		4	0	0	0	0	0	390
	7	o	4	1	0	0	0	0	488
	2	o	4	0	0	0	0	0	443
	5	o	4	1	1	0	0	0	176
	3		2	0	0	0	0	0	306
	5		4	0	0	0	0	0	305
	0		3	0	0	0	0	0	330
	2		2	0	0	0	1	0	494
	7	o	1	0	0	0	0	0	480
	5	o	1	0	0	0	0	0	440
	4		3	0	0	0	0	0	340
	6		4	0	0	0	0	0	366
	7	o	1	0	0	0	0	0	286
	6		3	0	0	0	0	0	329
	5	o	1	0	0	0	0	0	250
	6		4	0	0	0	1	0	300
	3	o	4	0	0	0	0	0	600
	4	o	1	0	1	0	0	0	270
	8	o	3	0	0	0	0	0	311
	8	o	4	0	0	0	0	0	284
	3	o	1	0	0	0	0	0	492
	3		3	1	1	0	0	0	240
	3		1	1	1	0	0	0	276
	3		4	0	0	0	0	0	365
	6	o	3	0	0	0	1	0	357
	5		2	0	0	0	0	0	450
	6	o	4	0	0	0	0	0	225
	7	o	4	0	0	0	1	0	314
	4.875	17	21	5	5	0	4	0	349.281
O
	7	o	2	0	0	0	0	0	240
	5		2	0	0	0	0	0	602
	3	o	3	1	0	0	0	0	446
	4	o	4	0	0	0	0	0	369
	2		1	0	0	0	0	0	405
	4		1	0	0	0	0	0	500
	4	o	1	0	0	0	0	0	358
	0		1	0	0	0	0	1	500
	4	o	2	1	0	0	0	0	300
	4	o	2	0	0	0	0	0	546
	0		1	0	0	0	1	0	420
	2		2	0	0	1	1	0	490
	0		1	0	0	1	1	1	400
	5	o	3	0	0	0	0	0	489
	3		1	0	0	1	0	0	695
	0		1	1	0	0	0	0	672
	0		4	0	0	1	0	1	500
	2		2	0	0	0	0	0	420
	2		1	1	0	0	0	0	420
	6		4	0	0	0	0	0	600
	3	o	1	0	0	0	0	0	520
	2		1	1	0	0	0	0	240
	4		2	0	0	0	0	0	582
	1		4	0	0	0	0	0	345
	3		2	0	0	0	0	0	292
	2		1	0	0	0	0	0	344
	4		3	1	0	0	0	0	279
	7	o	1	0	0	0	0	0	240
	3		2	1	0	0	0	0	491
	2		2	0	0	0	0	0	430
	3		2	0	0	0	0	0	290
	3		4	0	0	0	0	0	241
	2.9375	9	8	7	0	4	3	3	427.062
	Pain	Rescue analgesics	Agitation	Cough	Dizziness	Oxygen saturation<92%	Hypotension	Bradycardia	Awakening time
F	4.875	17	21	5	5	0	4	0	349.281
O	2.9375	9	8	7	0	4	3	3	427.062
